# Supplementary material for: Independent evaluation of Wolbachia infected male mosquito releases for control of Aedes aegypti in Harris County, Texas, using a Bayesian abundance estimator
Source: PLoS Negl Trop Dis. 2022 Nov 14;16(11):e0010907. doi: 10.1371/journal.pntd.0010907 (PMC9704758; doi:10.1371/journal.pntd.0010907)
Supplement: S2 File — The *.zip file contains the mosquito abundance estimation program using an N-Mixture model. All the required files (excepting, R, RStudio, and the libraries not in R “base”) are included. The analysis is provided as a self-compiling HTML document using the “knitr” library and R-Studio’s capabilities. The report is configured to run on a push of button if the required libraries are installed. To run the analysis, and create the HTML document, open the “supp_n_mix_abundance_estimation.Rmd” file and click the “Knit” button on RStudio’s toolbar. Required libraries: "knitr", "kableExtra", "jagsUI", "sqldf", "ggplot2", "reshape2", "gridExtra". (ZIP) [file pntd.0010907.s002.zip › raw_data.csv]

recordID	area	address	collecting_start_date	collecting_start	collecting_end	Aedes_aegypti_female	Aedes_albopictus_female	zip_code	succesful_collecting	comments
2	control	c21	7/9/2019	7/9/2019	7/10/2019	-9	-9		0	ran out of dry ice
4	control	c22	7/9/2019	7/9/2019	7/10/2019	-9	-9		0	ran out of dry ice
6	control	c24	7/9/2019	7/9/2019	7/10/2019	-9	-9		0	ran out of dry ice
97	control	c14	7/16/2019	7/16/2019	7/17/2019	-9	-9		0	bad collection. Trap tampered with
188	control	c23	8/1/2019	8/1/2019	8/2/2019	-9	-9		0	Collection bag half out; maybe tampering
197	control	c3	7/31/2019	7/31/2019	8/1/2019	-9	-9		0	ran out of dry ice
207	control	c11	7/31/2019	7/31/2019	8/1/2019	-9	-9		0	ran out of dry ice
215	control	c9	7/31/2019	7/31/2019	8/1/2019	-9	-9		0	ran out of dry ice
219	control	c13	7/31/2019	7/31/2019	8/1/2019	-9	-9		0	battery off
259	control	c6	8/6/2019	8/6/2019	8/7/2019	-9	-9		0	Batt error
297	treatment	t20	7/8/2019	7/8/2019	7/9/2019	-9	-9		0	Ran out of dry ice
299	treatment	t21	7/8/2019	7/8/2019	7/9/2019	-9	-9		0	Ran out of dry ice
305	treatment	t23	7/8/2019	7/8/2019	7/9/2019	-9	-9		0	Ran out of dry ice
311	treatment	t8	7/8/2019	7/8/2019	7/9/2019	-9	-9		0	Ran out of dry ice
400	treatment	t18	7/24/2019	7/24/2019	7/25/2019	-9	-9		0	collection bag missing
1	control	c21	7/8/2019	7/8/2019	7/9/2019	25	0		1
3	control	c22	7/8/2019	7/8/2019	7/9/2019	42	0		1
5	control	c24	7/8/2019	7/8/2019	7/9/2019	32	28		1
7	control	c20	7/8/2019	7/8/2019	7/9/2019	12	0		1
8	control	c20	7/9/2019	7/9/2019	7/10/2019	7	7		1
9	control	c28	7/8/2019	7/8/2019	7/9/2019	11	4		1
10	control	c28	7/9/2019	7/9/2019	7/10/2019	7	7		1
11	control	c8	7/8/2019	7/8/2019	7/9/2019	0	0		1
12	control	c8	7/9/2019	7/9/2019	7/10/2019	12	9		1
13	control	c16	7/8/2019	7/8/2019	7/9/2019	26	0		1
14	control	c16	7/9/2019	7/9/2019	7/10/2019	30	0		1
15	control	c18	7/8/2019	7/8/2019	7/9/2019	27	0		1
16	control	c18	7/9/2019	7/9/2019	7/10/2019	31	19		1
17	control	c19	7/8/2019	7/8/2019	7/9/2019	20	0		1
18	control	c19	7/9/2019	7/9/2019	7/10/2019	26	14		1
19	control	c23	7/8/2019	7/8/2019	7/9/2019	114	90		1
20	control	c23	7/9/2019	7/9/2019	7/10/2019	51	64		1
21	control	c25	7/8/2019	7/8/2019	7/9/2019	23	12		1
22	control	c25	7/9/2019	7/9/2019	7/10/2019	8	10		1
23	control	c26	7/8/2019	7/8/2019	7/9/2019	15	10		1
24	control	c26	7/9/2019	7/9/2019	7/10/2019	18	11		1
25	control	c27	7/8/2019	7/8/2019	7/9/2019	18	7		1
26	control	c27	7/9/2019	7/9/2019	7/10/2019	24	0		1
27	control	c1	7/8/2019	7/8/2019	7/9/2019	6	5		1
28	control	c1	7/9/2019	7/9/2019	7/10/2019	12	0		1
29	control	c3	7/8/2019	7/8/2019	7/9/2019	30	10		1
30	control	c3	7/9/2019	7/9/2019	7/10/2019	20	23		1
31	control	c10	7/8/2019	7/8/2019	7/9/2019	9	0		1
32	control	c10	7/9/2019	7/9/2019	7/10/2019	10	0		1
33	control	c12	7/8/2019	7/8/2019	7/9/2019	22	0		1
34	control	c12	7/9/2019	7/9/2019	7/10/2019	17	10		1
35	control	c6	7/8/2019	7/8/2019	7/9/2019	59	9		1
36	control	c6	7/9/2019	7/9/2019	7/10/2019	36	4		1
37	control	c7	7/8/2019	7/8/2019	7/9/2019	18	0		1
38	control	c7	7/9/2019	7/9/2019	7/10/2019	12	6		1
39	control	c11	7/8/2019	7/8/2019	7/9/2019	12	0		1
40	control	c11	7/9/2019	7/9/2019	7/10/2019	11	9		1
41	control	c14	7/8/2019	7/8/2019	7/9/2019	2	5		1
42	control	c14	7/9/2019	7/9/2019	7/10/2019	8	5		1
43	control	c2	7/8/2019	7/8/2019	7/9/2019	15	0		1
44	control	c2	7/9/2019	7/9/2019	7/10/2019	8	10		1
45	control	c4	7/8/2019	7/8/2019	7/9/2019	16	0		1
46	control	c4	7/9/2019	7/9/2019	7/10/2019	7	6		1
47	control	c9	7/8/2019	7/8/2019	7/9/2019	26	2		1
48	control	c9	7/9/2019	7/9/2019	7/10/2019	49	5		1
49	control	c5	7/8/2019	7/8/2019	7/9/2019	9	2		1
50	control	c5	7/9/2019	7/9/2019	7/10/2019	8	9		1
51	control	c13	7/8/2019	7/8/2019	7/9/2019	5	1		1
52	control	c13	7/9/2019	7/9/2019	7/10/2019	12	0		1
53	control	c15	7/8/2019	7/8/2019	7/9/2019	9	5		1
54	control	c15	7/9/2019	7/9/2019	7/10/2019	7	5		1
55	control	c17	7/8/2019	7/8/2019	7/9/2019	14	0		1
56	control	c17	7/9/2019	7/9/2019	7/10/2019	20	0		1
57	control	c21	7/16/2019	7/16/2019	7/17/2019	9	5		1
58	control	c21	7/17/2019	7/17/2019	7/18/2019	3	5		1
59	control	c22	7/16/2019	7/16/2019	7/17/2019	9	4		1
60	control	c22	7/17/2019	7/17/2019	7/18/2019	10	3		1
61	control	c24	7/16/2019	7/16/2019	7/17/2019	6	8		1
62	control	c24	7/17/2019	7/17/2019	7/18/2019	6	3		1
63	control	c20	7/16/2019	7/16/2019	7/17/2019	15	11		1
64	control	c20	7/17/2019	7/17/2019	7/18/2019	2	4		1
65	control	c28	7/16/2019	7/16/2019	7/17/2019	2	9		1
66	control	c28	7/17/2019	7/17/2019	7/18/2019	1	5		1
67	control	c8	7/16/2019	7/16/2019	7/17/2019	8	11		1
68	control	c8	7/17/2019	7/17/2019	7/18/2019	12	9		1
69	control	c16	7/16/2019	7/16/2019	7/17/2019	21	11		1
70	control	c16	7/17/2019	7/17/2019	7/18/2019	7	3		1
71	control	c18	7/16/2019	7/16/2019	7/17/2019	24	18		1
72	control	c18	7/17/2019	7/17/2019	7/18/2019	16	7		1
73	control	c19	7/16/2019	7/16/2019	7/17/2019	15	27		1
74	control	c19	7/17/2019	7/17/2019	7/18/2019	11	8		1
75	control	c23	7/16/2019	7/16/2019	7/17/2019	55	130		1
76	control	c23	7/17/2019	7/17/2019	7/18/2019	54	41		1
77	control	c25	7/16/2019	7/16/2019	7/17/2019	4	3		1
78	control	c25	7/17/2019	7/17/2019	7/18/2019	2	4		1
79	control	c26	7/16/2019	7/16/2019	7/17/2019	11	11		1
80	control	c26	7/17/2019	7/17/2019	7/18/2019	20	0		1
81	control	c27	7/16/2019	7/16/2019	7/17/2019	6	2		1
82	control	c27	7/17/2019	7/17/2019	7/18/2019	3	2		1
83	control	c1	7/16/2019	7/16/2019	7/17/2019	5	3		1
84	control	c1	7/17/2019	7/17/2019	7/18/2019	4	0		1
85	control	c3	7/16/2019	7/16/2019	7/17/2019	17	22		1
86	control	c3	7/17/2019	7/17/2019	7/18/2019	10	12		1
87	control	c10	7/16/2019	7/16/2019	7/17/2019	6	7		1
88	control	c10	7/17/2019	7/17/2019	7/18/2019	8	9		1
89	control	c12	7/16/2019	7/16/2019	7/17/2019	5	9		1
90	control	c12	7/17/2019	7/17/2019	7/18/2019	11	14		1
91	control	c6	7/16/2019	7/16/2019	7/17/2019	15	19		1
92	control	c6	7/17/2019	7/17/2019	7/18/2019	9	7		1
93	control	c7	7/16/2019	7/16/2019	7/17/2019	4	14		1
94	control	c7	7/17/2019	7/17/2019	7/18/2019	4	10		1
95	control	c11	7/16/2019	7/16/2019	7/17/2019	5	6		1
96	control	c11	7/17/2019	7/17/2019	7/18/2019	2	2		1
98	control	c14	7/17/2019	7/17/2019	7/18/2019	5	10		1
99	control	c2	7/16/2019	7/16/2019	7/17/2019	2	4		1
100	control	c2	7/17/2019	7/17/2019	7/18/2019	2	5		1
101	control	c4	7/16/2019	7/16/2019	7/17/2019	0	2		1
102	control	c4	7/17/2019	7/17/2019	7/18/2019	3	4		1
103	control	c9	7/16/2019	7/16/2019	7/17/2019	16	23		1
104	control	c9	7/17/2019	7/17/2019	7/18/2019	16	7		1
105	control	c5	7/16/2019	7/16/2019	7/17/2019	0	7		1
106	control	c5	7/17/2019	7/17/2019	7/18/2019	3	1		1
107	control	c13	7/16/2019	7/16/2019	7/17/2019	6	2		1
108	control	c13	7/17/2019	7/17/2019	7/18/2019	1	2		1
109	control	c15	7/16/2019	7/16/2019	7/17/2019	2	3		1
110	control	c15	7/17/2019	7/17/2019	7/18/2019	5	3		1
111	control	c17	7/16/2019	7/16/2019	7/17/2019	6	6		1
112	control	c17	7/17/2019	7/17/2019	7/18/2019	3	4		1
113	control	c21	7/23/2019	7/23/2019	7/24/2019	13	15		1
114	control	c21	7/24/2019	7/24/2019	7/25/2019	9	3		1
115	control	c22	7/23/2019	7/23/2019	7/24/2019	20	6		1
116	control	c22	7/24/2019	7/24/2019	7/25/2019	6	10		1
117	control	c24	7/23/2019	7/23/2019	7/24/2019	11	7		1
118	control	c24	7/24/2019	7/24/2019	7/25/2019	7	13		1
119	control	c20	7/23/2019	7/23/2019	7/24/2019	40	36		1
120	control	c20	7/24/2019	7/24/2019	7/25/2019	13	12		1
121	control	c28	7/23/2019	7/23/2019	7/24/2019	9	13		1
122	control	c28	7/24/2019	7/24/2019	7/25/2019	8	17		1
123	control	c8	7/23/2019	7/23/2019	7/24/2019	18	29		1
124	control	c8	7/24/2019	7/24/2019	7/25/2019	10	16		1
125	control	c16	7/23/2019	7/23/2019	7/24/2019	10	12		1
126	control	c16	7/24/2019	7/24/2019	7/25/2019	18	11		1
127	control	c18	7/23/2019	7/23/2019	7/24/2019	12	33		1
128	control	c18	7/24/2019	7/24/2019	7/25/2019	4	11		1
129	control	c19	7/23/2019	7/23/2019	7/24/2019	25	23		1
130	control	c19	7/24/2019	7/24/2019	7/25/2019	13	7		1
131	control	c23	7/23/2019	7/23/2019	7/24/2019	26	179		1
132	control	c23	7/24/2019	7/24/2019	7/25/2019	12	106		1
133	control	c25	7/23/2019	7/23/2019	7/24/2019	19	19		1
134	control	c25	7/24/2019	7/24/2019	7/25/2019	9	5		1
135	control	c26	7/23/2019	7/23/2019	7/24/2019	29	23		1
136	control	c26	7/24/2019	7/24/2019	7/25/2019	23	18		1
137	control	c27	7/23/2019	7/23/2019	7/24/2019	14	10		1
138	control	c27	7/24/2019	7/24/2019	7/25/2019	11	12		1
139	control	c1	7/23/2019	7/23/2019	7/24/2019	0	1		1
140	control	c1	7/24/2019	7/24/2019	7/25/2019	2	4		1
141	control	c3	7/23/2019	7/23/2019	7/24/2019	9	13		1
142	control	c3	7/24/2019	7/24/2019	7/25/2019	11	7		1
143	control	c10	7/23/2019	7/23/2019	7/24/2019	13	15		1
144	control	c10	7/24/2019	7/24/2019	7/25/2019	9	12		1
145	control	c12	7/23/2019	7/23/2019	7/24/2019	6	19		1
146	control	c12	7/24/2019	7/24/2019	7/25/2019	11	10		1
147	control	c6	7/23/2019	7/23/2019	7/24/2019	11	39		1
148	control	c6	7/24/2019	7/24/2019	7/25/2019	10	22		1
149	control	c7	7/23/2019	7/23/2019	7/24/2019	9	7		1
150	control	c7	7/24/2019	7/24/2019	7/25/2019	5	8		1
151	control	c11	7/23/2019	7/23/2019	7/24/2019	10	6		1
152	control	c11	7/24/2019	7/24/2019	7/25/2019	4	7		1
153	control	c14	7/23/2019	7/23/2019	7/24/2019	7	9		1
154	control	c14	7/24/2019	7/24/2019	7/25/2019	4	5		1
155	control	c2	7/23/2019	7/23/2019	7/24/2019	6	12		1
156	control	c2	7/24/2019	7/24/2019	7/25/2019	2	6		1
157	control	c4	7/23/2019	7/23/2019	7/24/2019	3	13		1
158	control	c4	7/24/2019	7/24/2019	7/25/2019	4	7		1
159	control	c9	7/23/2019	7/23/2019	7/24/2019	30	26		1
160	control	c9	7/24/2019	7/24/2019	7/25/2019	16	23		1
161	control	c5	7/23/2019	7/23/2019	7/24/2019	14	19		1
162	control	c5	7/24/2019	7/24/2019	7/25/2019	7	6		1
163	control	c13	7/23/2019	7/23/2019	7/24/2019	5	0		1
164	control	c13	7/24/2019	7/24/2019	7/25/2019	3	1		1
165	control	c15	7/23/2019	7/23/2019	7/24/2019	10	6		1
166	control	c15	7/24/2019	7/24/2019	7/25/2019	7	4		1
167	control	c17	7/23/2019	7/23/2019	7/24/2019	9	9		1
168	control	c17	7/24/2019	7/24/2019	7/25/2019	5	9		1
169	control	c21	7/31/2019	7/31/2019	8/1/2019	10	8		1
170	control	c21	8/1/2019	8/1/2019	8/2/2019	10	6		1
171	control	c22	7/31/2019	7/31/2019	8/1/2019	12	15		1
172	control	c22	8/1/2019	8/1/2019	8/2/2019	7	9		1
173	control	c24	7/31/2019	7/31/2019	8/1/2019	7	9		1
174	control	c24	8/1/2019	8/1/2019	8/2/2019	14	9		1
175	control	c20	7/31/2019	7/31/2019	8/1/2019	11	6		1
176	control	c20	8/1/2019	8/1/2019	8/2/2019	23	19		1
177	control	c28	7/31/2019	7/31/2019	8/1/2019	2	9		1
178	control	c28	8/1/2019	8/1/2019	8/2/2019	5	9		1
179	control	c8	7/31/2019	7/31/2019	8/1/2019	6	0		1
180	control	c8	8/1/2019	8/1/2019	8/2/2019	14	14		1
181	control	c16	7/31/2019	7/31/2019	8/1/2019	15	17		1
182	control	c16	8/1/2019	8/1/2019	8/2/2019	21	17		1
183	control	c18	7/31/2019	7/31/2019	8/1/2019	7	6		1
184	control	c18	8/1/2019	8/1/2019	8/2/2019	9	12		1
185	control	c19	7/31/2019	7/31/2019	8/1/2019	0	6		1
186	control	c19	8/1/2019	8/1/2019	8/2/2019	24	23		1
187	control	c23	7/31/2019	7/31/2019	8/1/2019	0	31		1
189	control	c25	7/31/2019	7/31/2019	8/1/2019	2	10		1
190	control	c25	8/1/2019	8/1/2019	8/2/2019	6	3		1
191	control	c26	7/31/2019	7/31/2019	8/1/2019	11	5		1
192	control	c26	8/1/2019	8/1/2019	8/2/2019	17	13		1
193	control	c27	7/31/2019	7/31/2019	8/1/2019	5	0		1
194	control	c27	8/1/2019	8/1/2019	8/2/2019	18	8		1
195	control	c1	7/31/2019	7/31/2019	8/1/2019	11	2		1
196	control	c1	8/1/2019	8/1/2019	8/2/2019	5	3		1
198	control	c3	8/1/2019	8/1/2019	8/2/2019	19	12		1
199	control	c10	7/31/2019	7/31/2019	8/1/2019	3	5		1
200	control	c10	8/1/2019	8/1/2019	8/2/2019	12	14		1
201	control	c12	7/31/2019	7/31/2019	8/1/2019	6	8		1
202	control	c12	8/1/2019	8/1/2019	8/2/2019	25	23		1
203	control	c6	7/31/2019	7/31/2019	8/1/2019	0	6		1
204	control	c6	8/1/2019	8/1/2019	8/2/2019	24	11		1
205	control	c7	7/31/2019	7/31/2019	8/1/2019	5	6		1
206	control	c7	8/1/2019	8/1/2019	8/2/2019	6	9		1
208	control	c11	8/1/2019	8/1/2019	8/2/2019	19	9		1
209	control	c14	7/31/2019	7/31/2019	8/1/2019	6	8		1
210	control	c14	8/1/2019	8/1/2019	8/2/2019	1	13		1
211	control	c2	7/31/2019	7/31/2019	8/1/2019	1	1		1
212	control	c2	8/1/2019	8/1/2019	8/2/2019	7	6		1
213	control	c4	7/31/2019	7/31/2019	8/1/2019	13	3		1
214	control	c4	8/1/2019	8/1/2019	8/2/2019	3	3		1
216	control	c9	8/1/2019	8/1/2019	8/2/2019	20	16		1
217	control	c5	7/31/2019	7/31/2019	8/1/2019	2	0		1
218	control	c5	8/1/2019	8/1/2019	8/2/2019	11	11		1
220	control	c13	8/1/2019	8/1/2019	8/2/2019	10	7		1
221	control	c15	7/31/2019	7/31/2019	8/1/2019	3	1		1
222	control	c15	8/1/2019	8/1/2019	8/2/2019	12	12		1
223	control	c17	7/31/2019	7/31/2019	8/1/2019	4	4		1
224	control	c17	8/1/2019	8/1/2019	8/2/2019	15	10		1
225	control	c21	8/6/2019	8/6/2019	8/7/2019	11	15		1
226	control	c21	8/7/2019	8/7/2019	8/8/2019	15	10		1
227	control	c22	8/6/2019	8/6/2019	8/7/2019	19	5		1
228	control	c22	8/7/2019	8/7/2019	8/8/2019	25	8		1
229	control	c24	8/6/2019	8/6/2019	8/7/2019	13	6		1
230	control	c24	8/7/2019	8/7/2019	8/8/2019	19	5		1
231	control	c20	8/6/2019	8/6/2019	8/7/2019	24	19		1
232	control	c20	8/7/2019	8/7/2019	8/8/2019	10	9		1
233	control	c28	8/6/2019	8/6/2019	8/7/2019	3	9		1
234	control	c28	8/7/2019	8/7/2019	8/8/2019	5	10		1
235	control	c8	8/6/2019	8/6/2019	8/7/2019	14	20		1
236	control	c8	8/7/2019	8/7/2019	8/8/2019	6	4		1
237	control	c16	8/6/2019	8/6/2019	8/7/2019	22	9		1
238	control	c16	8/7/2019	8/7/2019	8/8/2019	20	15		1
239	control	c18	8/6/2019	8/6/2019	8/7/2019	17	25		1
240	control	c18	8/7/2019	8/7/2019	8/8/2019	19	23		1
241	control	c19	8/6/2019	8/6/2019	8/7/2019	28	46		1
242	control	c19	8/7/2019	8/7/2019	8/8/2019	13	15		1
243	control	c23	8/6/2019	8/6/2019	8/7/2019	56	254		1
244	control	c23	8/7/2019	8/7/2019	8/8/2019	54	122		1
245	control	c25	8/6/2019	8/6/2019	8/7/2019	5	8		1
246	control	c25	8/7/2019	8/7/2019	8/8/2019	7	5		1
247	control	c26	8/6/2019	8/6/2019	8/7/2019	12	21		1
248	control	c26	8/7/2019	8/7/2019	8/8/2019	18	23		1
249	control	c27	8/6/2019	8/6/2019	8/7/2019	8	9		1
250	control	c27	8/7/2019	8/7/2019	8/8/2019	5	3		1
251	control	c1	8/6/2019	8/6/2019	8/7/2019	13	4		1
252	control	c1	8/7/2019	8/7/2019	8/8/2019	6	2		1
253	control	c3	8/6/2019	8/6/2019	8/7/2019	34	27		1
254	control	c3	8/7/2019	8/7/2019	8/8/2019	21	22		1
255	control	c10	8/6/2019	8/6/2019	8/7/2019	10	14		1
256	control	c10	8/7/2019	8/7/2019	8/8/2019	8	9		1
257	control	c12	8/6/2019	8/6/2019	8/7/2019	6	11		1
258	control	c12	8/7/2019	8/7/2019	8/8/2019	14	10		1
260	control	c6	8/7/2019	8/7/2019	8/8/2019	12	15		1
261	control	c7	8/6/2019	8/6/2019	8/7/2019	7	13		1
262	control	c7	8/7/2019	8/7/2019	8/8/2019	9	10		1
263	control	c11	8/6/2019	8/6/2019	8/7/2019	9	7		1
264	control	c11	8/7/2019	8/7/2019	8/8/2019	7	6		1
265	control	c14	8/6/2019	8/6/2019	8/7/2019	7	21		1
266	control	c14	8/7/2019	8/7/2019	8/8/2019	9	20		1
267	control	c2	8/6/2019	8/6/2019	8/7/2019	6	5		1
268	control	c2	8/7/2019	8/7/2019	8/8/2019	6	6		1
269	control	c4	8/6/2019	8/6/2019	8/7/2019	5	9		1
270	control	c4	8/7/2019	8/7/2019	8/8/2019	4	3		1
271	control	c9	8/6/2019	8/6/2019	8/7/2019	18	14		1
272	control	c9	8/7/2019	8/7/2019	8/8/2019	16	15		1
273	control	c5	8/6/2019	8/6/2019	8/7/2019	20	6		1
274	control	c5	8/7/2019	8/7/2019	8/8/2019	7	6		1
275	control	c13	8/6/2019	8/6/2019	8/7/2019	10	5		1
276	control	c13	8/7/2019	8/7/2019	8/8/2019	3	2		1
277	control	c15	8/6/2019	8/6/2019	8/7/2019	6	5		1
278	control	c15	8/7/2019	8/7/2019	8/8/2019	11	2		1
279	control	c17	8/6/2019	8/6/2019	8/7/2019	17	12		1
280	control	c17	8/7/2019	8/7/2019	8/8/2019	10	4		1
281	treatment	t22	7/8/2019	7/8/2019	7/9/2019	5	8		1
282	treatment	t22	7/9/2019	7/9/2019	7/10/2019	19	19		1
283	treatment	t27	7/8/2019	7/8/2019	7/9/2019	5	2		1
284	treatment	t27	7/9/2019	7/9/2019	7/10/2019	6	8		1
285	treatment	t15	7/8/2019	7/8/2019	7/9/2019	9	10		1
286	treatment	t15	7/9/2019	7/9/2019	7/10/2019	7	8		1
287	treatment	t16	7/8/2019	7/8/2019	7/9/2019	8	6		1
288	treatment	t16	7/9/2019	7/9/2019	7/10/2019	9	7		1
289	treatment	t17	7/8/2019	7/8/2019	7/9/2019	6	6		1
290	treatment	t17	7/9/2019	7/9/2019	7/10/2019	16	18		1
291	treatment	t18	7/8/2019	7/8/2019	7/9/2019	15	8		1
292	treatment	t18	7/9/2019	7/9/2019	7/10/2019	18	35		1
293	treatment	t2	7/8/2019	7/8/2019	7/9/2019	3	5		1
294	treatment	t2	7/9/2019	7/9/2019	7/10/2019	23	10		1
295	treatment	t6	7/8/2019	7/8/2019	7/9/2019	6	6		1
296	treatment	t6	7/9/2019	7/9/2019	7/10/2019	4	4		1
298	treatment	t20	7/9/2019	7/9/2019	7/10/2019	35	33		1
300	treatment	t21	7/9/2019	7/9/2019	7/10/2019	0	0		1
301	treatment	t24	7/8/2019	7/8/2019	7/9/2019	4	2		1
302	treatment	t24	7/9/2019	7/9/2019	7/10/2019	5	4		1
303	treatment	t25	7/8/2019	7/8/2019	7/9/2019	16	13		1
304	treatment	t25	7/9/2019	7/9/2019	7/10/2019	9	15		1
306	treatment	t23	7/9/2019	7/9/2019	7/10/2019	0	1		1
307	treatment	t19	7/8/2019	7/8/2019	7/9/2019	36	37		1
308	treatment	t19	7/9/2019	7/9/2019	7/10/2019	36	44		1
309	treatment	t26	7/8/2019	7/8/2019	7/9/2019	5	3		1
310	treatment	t26	7/9/2019	7/9/2019	7/10/2019	2	3		1
312	treatment	t8	7/9/2019	7/9/2019	7/10/2019	12	13		1
313	treatment	t9	7/8/2019	7/8/2019	7/9/2019	8	15		1
314	treatment	t9	7/9/2019	7/9/2019	7/10/2019	9	10		1
315	treatment	t11	7/8/2019	7/8/2019	7/9/2019	3	1		1
316	treatment	t11	7/9/2019	7/9/2019	7/10/2019	8	4		1
317	treatment	t12	7/8/2019	7/8/2019	7/9/2019	7	11		1
318	treatment	t12	7/9/2019	7/9/2019	7/10/2019	24	25		1
319	treatment	t13	7/8/2019	7/8/2019	7/9/2019	6	11		1
320	treatment	t13	7/9/2019	7/9/2019	7/10/2019	16	11		1
321	treatment	t14	7/8/2019	7/8/2019	7/9/2019	11	10		1
322	treatment	t14	7/9/2019	7/9/2019	7/10/2019	13	15		1
323	treatment	t1	7/8/2019	7/8/2019	7/9/2019	13	21		1
324	treatment	t1	7/9/2019	7/9/2019	7/10/2019	20	17		1
325	treatment	t3	7/8/2019	7/8/2019	7/9/2019	7	5		1
326	treatment	t3	7/9/2019	7/9/2019	7/10/2019	1	0		1
327	treatment	t4	7/8/2019	7/8/2019	7/9/2019	3	4		1
328	treatment	t4	7/9/2019	7/9/2019	7/10/2019	4	6		1
329	treatment	t5	7/8/2019	7/8/2019	7/9/2019	6	9		1
330	treatment	t5	7/9/2019	7/9/2019	7/10/2019	1	5		1
331	treatment	t7	7/8/2019	7/8/2019	7/9/2019	11	13		1
332	treatment	t7	7/9/2019	7/9/2019	7/10/2019	37	36		1
333	treatment	t10	7/8/2019	7/8/2019	7/9/2019	1	1		1
334	treatment	t10	7/9/2019	7/9/2019	7/10/2019	10	6		1
335	treatment	t22	7/16/2019	7/16/2019	7/17/2019	4	16		1
336	treatment	t22	7/17/2019	7/17/2019	7/18/2019	0	10		1
337	treatment	t27	7/16/2019	7/16/2019	7/17/2019	0	1		1
338	treatment	t27	7/17/2019	7/17/2019	7/18/2019	4	1		1
339	treatment	t15	7/16/2019	7/16/2019	7/17/2019	0	13		1
340	treatment	t15	7/17/2019	7/17/2019	7/18/2019	0	10		1
341	treatment	t16	7/16/2019	7/16/2019	7/17/2019	4	13		1
342	treatment	t16	7/17/2019	7/17/2019	7/18/2019	1	11		1
343	treatment	t17	7/16/2019	7/16/2019	7/17/2019	13	27		1
344	treatment	t17	7/17/2019	7/17/2019	7/18/2019	4	14		1
345	treatment	t18	7/16/2019	7/16/2019	7/17/2019	8	13		1
346	treatment	t18	7/17/2019	7/17/2019	7/18/2019	2	27		1
347	treatment	t2	7/16/2019	7/16/2019	7/17/2019	1	9		1
348	treatment	t2	7/17/2019	7/17/2019	7/18/2019	1	0		1
349	treatment	t6	7/16/2019	7/16/2019	7/17/2019	0	9		1
350	treatment	t6	7/17/2019	7/17/2019	7/18/2019	6	6		1
351	treatment	t20	7/16/2019	7/16/2019	7/17/2019	7	14		1
352	treatment	t20	7/17/2019	7/17/2019	7/18/2019	8	9		1
353	treatment	t21	7/16/2019	7/16/2019	7/17/2019	2	5		1
354	treatment	t21	7/17/2019	7/17/2019	7/18/2019	3	7		1
355	treatment	t24	7/16/2019	7/16/2019	7/17/2019	1	3		1
356	treatment	t24	7/17/2019	7/17/2019	7/18/2019	1	2		1
357	treatment	t25	7/16/2019	7/16/2019	7/17/2019	6	17		1
358	treatment	t25	7/17/2019	7/17/2019	7/18/2019	1	3		1
359	treatment	t23	7/16/2019	7/16/2019	7/17/2019	1	5		1
360	treatment	t23	7/17/2019	7/17/2019	7/18/2019	1	2		1
361	treatment	t19	7/16/2019	7/16/2019	7/17/2019	11	55		1
362	treatment	t19	7/17/2019	7/17/2019	7/18/2019	0	23		1
363	treatment	t26	7/16/2019	7/16/2019	7/17/2019	0	3		1
364	treatment	t26	7/17/2019	7/17/2019	7/18/2019	1	2		1
365	treatment	t8	7/16/2019	7/16/2019	7/17/2019	2	4		1
366	treatment	t8	7/17/2019	7/17/2019	7/18/2019	0	8		1
367	treatment	t9	7/16/2019	7/16/2019	7/17/2019	6	8		1
368	treatment	t9	7/17/2019	7/17/2019	7/18/2019	0	11		1
369	treatment	t11	7/16/2019	7/16/2019	7/17/2019	4	3		1
370	treatment	t11	7/17/2019	7/17/2019	7/18/2019	1	0		1
371	treatment	t12	7/16/2019	7/16/2019	7/17/2019	5	9		1
372	treatment	t12	7/17/2019	7/17/2019	7/18/2019	0	12		1
373	treatment	t13	7/16/2019	7/16/2019	7/17/2019	1	15		1
374	treatment	t13	7/17/2019	7/17/2019	7/18/2019	2	10		1
375	treatment	t14	7/16/2019	7/16/2019	7/17/2019	3	18		1
376	treatment	t14	7/17/2019	7/17/2019	7/18/2019	9	10		1
377	treatment	t1	7/16/2019	7/16/2019	7/17/2019	0	7		1
378	treatment	t1	7/17/2019	7/17/2019	7/18/2019	0	4		1
379	treatment	t3	7/16/2019	7/16/2019	7/17/2019	0	2		1
380	treatment	t3	7/17/2019	7/17/2019	7/18/2019	0	1		1
381	treatment	t4	7/16/2019	7/16/2019	7/17/2019	0	0		1
382	treatment	t4	7/17/2019	7/17/2019	7/18/2019	2	0		1
383	treatment	t5	7/16/2019	7/16/2019	7/17/2019	0	6		1
384	treatment	t5	7/17/2019	7/17/2019	7/18/2019	0	3		1
385	treatment	t7	7/16/2019	7/16/2019	7/17/2019	6	33		1
386	treatment	t7	7/17/2019	7/17/2019	7/18/2019	8	40		1
387	treatment	t10	7/16/2019	7/16/2019	7/17/2019	1	4		1
388	treatment	t10	7/17/2019	7/17/2019	7/18/2019	0	9		1
389	treatment	t22	7/23/2019	7/23/2019	7/24/2019	0	18		1
390	treatment	t22	7/24/2019	7/24/2019	7/25/2019	4	6		1
391	treatment	t27	7/23/2019	7/23/2019	7/24/2019	0	8		1
392	treatment	t27	7/24/2019	7/24/2019	7/25/2019	0	6		1
393	treatment	t15	7/23/2019	7/23/2019	7/24/2019	2	24		1
394	treatment	t15	7/24/2019	7/24/2019	7/25/2019	2	12		1
395	treatment	t16	7/23/2019	7/23/2019	7/24/2019	4	6		1
396	treatment	t16	7/24/2019	7/24/2019	7/25/2019	0	3		1
397	treatment	t17	7/23/2019	7/23/2019	7/24/2019	1	67		1
398	treatment	t17	7/24/2019	7/24/2019	7/25/2019	3	42		1
399	treatment	t18	7/23/2019	7/23/2019	7/24/2019	1	23		1
401	treatment	t2	7/23/2019	7/23/2019	7/24/2019	3	28		1
402	treatment	t2	7/24/2019	7/24/2019	7/25/2019	6	12		1
403	treatment	t6	7/23/2019	7/23/2019	7/24/2019	2	15		1
404	treatment	t6	7/24/2019	7/24/2019	7/25/2019	1	16		1
405	treatment	t20	7/23/2019	7/23/2019	7/24/2019	1	14		1
406	treatment	t20	7/24/2019	7/24/2019	7/25/2019	0	24		1
407	treatment	t21	7/23/2019	7/23/2019	7/24/2019	0	16		1
408	treatment	t21	7/24/2019	7/24/2019	7/25/2019	0	7		1
409	treatment	t24	7/23/2019	7/23/2019	7/24/2019	0	8		1
410	treatment	t24	7/24/2019	7/24/2019	7/25/2019	4	2		1
411	treatment	t25	7/23/2019	7/23/2019	7/24/2019	3	11		1
412	treatment	t25	7/24/2019	7/24/2019	7/25/2019	2	5		1
413	treatment	t23	7/23/2019	7/23/2019	7/24/2019	2	13		1
414	treatment	t23	7/24/2019	7/24/2019	7/25/2019	0	13		1
415	treatment	t19	7/23/2019	7/23/2019	7/24/2019	5	49		1
416	treatment	t19	7/24/2019	7/24/2019	7/25/2019	1	18		1
417	treatment	t26	7/23/2019	7/23/2019	7/24/2019	2	4		1
418	treatment	t26	7/24/2019	7/24/2019	7/25/2019	0	3		1
419	treatment	t8	7/23/2019	7/23/2019	7/24/2019	0	10		1
420	treatment	t8	7/24/2019	7/24/2019	7/25/2019	1	6		1
421	treatment	t9	7/23/2019	7/23/2019	7/24/2019	3	14		1
422	treatment	t9	7/24/2019	7/24/2019	7/25/2019	0	2		1
423	treatment	t11	7/23/2019	7/23/2019	7/24/2019	1	10		1
424	treatment	t11	7/24/2019	7/24/2019	7/25/2019	0	18		1
425	treatment	t12	7/23/2019	7/23/2019	7/24/2019	0	6		1
426	treatment	t12	7/24/2019	7/24/2019	7/25/2019	1	5		1
427	treatment	t13	7/23/2019	7/23/2019	7/24/2019	1	23		1
428	treatment	t13	7/24/2019	7/24/2019	7/25/2019	0	15		1
429	treatment	t14	7/23/2019	7/23/2019	7/24/2019	2	51		1
430	treatment	t14	7/24/2019	7/24/2019	7/25/2019	2	42		1
431	treatment	t1	7/23/2019	7/23/2019	7/24/2019	2	9		1
432	treatment	t1	7/24/2019	7/24/2019	7/25/2019	2	5		1
433	treatment	t3	7/23/2019	7/23/2019	7/24/2019	0	3		1
434	treatment	t3	7/24/2019	7/24/2019	7/25/2019	0	5		1
435	treatment	t4	7/23/2019	7/23/2019	7/24/2019	0	11		1
436	treatment	t4	7/24/2019	7/24/2019	7/25/2019	0	6		1
437	treatment	t5	7/23/2019	7/23/2019	7/24/2019	3	14		1
438	treatment	t5	7/24/2019	7/24/2019	7/25/2019	1	5		1
439	treatment	t7	7/23/2019	7/23/2019	7/24/2019	5	48		1
440	treatment	t7	7/24/2019	7/24/2019	7/25/2019	5	24		1
441	treatment	t10	7/23/2019	7/23/2019	7/24/2019	0	15		1
442	treatment	t10	7/24/2019	7/24/2019	7/25/2019	4	12		1
443	treatment	t22	7/31/2019	7/31/2019	8/1/2019	0	6		1
444	treatment	t22	8/1/2019	8/1/2019	8/2/2019	0	19		1
445	treatment	t27	7/31/2019	7/31/2019	8/1/2019	0	3		1
446	treatment	t27	8/1/2019	8/1/2019	8/2/2019	0	6		1
447	treatment	t15	7/31/2019	7/31/2019	8/1/2019	0	8		1
448	treatment	t15	8/1/2019	8/1/2019	8/2/2019	2	10		1
449	treatment	t16	7/31/2019	7/31/2019	8/1/2019	0	2		1
450	treatment	t16	8/1/2019	8/1/2019	8/2/2019	0	3		1
451	treatment	t17	7/31/2019	7/31/2019	8/1/2019	0	9		1
452	treatment	t17	8/1/2019	8/1/2019	8/2/2019	2	3		1
453	treatment	t18	7/31/2019	7/31/2019	8/1/2019	1	2		1
454	treatment	t18	8/1/2019	8/1/2019	8/2/2019	0	12		1
455	treatment	t2	7/31/2019	7/31/2019	8/1/2019	0	3		1
456	treatment	t2	8/1/2019	8/1/2019	8/2/2019	0	8		1
457	treatment	t6	7/31/2019	7/31/2019	8/1/2019	0	7		1
458	treatment	t6	8/1/2019	8/1/2019	8/2/2019	2	6		1
459	treatment	t20	7/31/2019	7/31/2019	8/1/2019	0	11		1
460	treatment	t20	8/1/2019	8/1/2019	8/2/2019	0	27		1
461	treatment	t21	7/31/2019	7/31/2019	8/1/2019	1	5		1
462	treatment	t21	8/1/2019	8/1/2019	8/2/2019	0	3		1
463	treatment	t24	7/31/2019	7/31/2019	8/1/2019	0	4		1
464	treatment	t24	8/1/2019	8/1/2019	8/2/2019	0	5		1
465	treatment	t25	7/31/2019	7/31/2019	8/1/2019	0	1		1
466	treatment	t25	8/1/2019	8/1/2019	8/2/2019	0	3		1
467	treatment	t23	7/31/2019	7/31/2019	8/1/2019	0	5		1
468	treatment	t23	8/1/2019	8/1/2019	8/2/2019	2	5		1
469	treatment	t19	7/31/2019	7/31/2019	8/1/2019	0	20		1
470	treatment	t19	8/1/2019	8/1/2019	8/2/2019	5	36		1
471	treatment	t26	7/31/2019	7/31/2019	8/1/2019	0	0		1
472	treatment	t26	8/1/2019	8/1/2019	8/2/2019	1	1		1
473	treatment	t8	7/31/2019	7/31/2019	8/1/2019	0	0		1
474	treatment	t8	8/1/2019	8/1/2019	8/2/2019	0	6		1
475	treatment	t9	7/31/2019	7/31/2019	8/1/2019	0	2		1
476	treatment	t9	8/1/2019	8/1/2019	8/2/2019	3	7		1
477	treatment	t11	7/31/2019	7/31/2019	8/1/2019	0	1		1
478	treatment	t11	8/1/2019	8/1/2019	8/2/2019	2	5		1
479	treatment	t12	7/31/2019	7/31/2019	8/1/2019	0	2		1
480	treatment	t12	8/1/2019	8/1/2019	8/2/2019	0	5		1
481	treatment	t13	7/31/2019	7/31/2019	8/1/2019	0	11		1
482	treatment	t13	8/1/2019	8/1/2019	8/2/2019	0	9		1
483	treatment	t14	7/31/2019	7/31/2019	8/1/2019	0	5		1
484	treatment	t14	8/1/2019	8/1/2019	8/2/2019	0	21		1
485	treatment	t1	7/31/2019	7/31/2019	8/1/2019	0	0		1
486	treatment	t1	8/1/2019	8/1/2019	8/2/2019	0	1		1
487	treatment	t3	7/31/2019	7/31/2019	8/1/2019	0	0		1
488	treatment	t3	8/1/2019	8/1/2019	8/2/2019	3	2		1
489	treatment	t4	7/31/2019	7/31/2019	8/1/2019	0	1		1
490	treatment	t4	8/1/2019	8/1/2019	8/2/2019	1	0		1
491	treatment	t5	7/31/2019	7/31/2019	8/1/2019	0	5		1
492	treatment	t5	8/1/2019	8/1/2019	8/2/2019	1	3		1
493	treatment	t7	7/31/2019	7/31/2019	8/1/2019	1	16		1
494	treatment	t7	8/1/2019	8/1/2019	8/2/2019	1	13		1
495	treatment	t10	7/31/2019	7/31/2019	8/1/2019	0	3		1
496	treatment	t10	8/1/2019	8/1/2019	8/2/2019	1	5		1
497	treatment	t22	8/6/2019	8/6/2019	8/7/2019	3	11		1
498	treatment	t22	8/7/2019	8/7/2019	8/8/2019	0	7		1
499	treatment	t27	8/6/2019	8/6/2019	8/7/2019	0	5		1
500	treatment	t27	8/7/2019	8/7/2019	8/8/2019	0	3		1
501	treatment	t15	8/6/2019	8/6/2019	8/7/2019	0	6		1
502	treatment	t15	8/7/2019	8/7/2019	8/8/2019	0	5		1
503	treatment	t16	8/6/2019	8/6/2019	8/7/2019	0	4		1
504	treatment	t16	8/7/2019	8/7/2019	8/8/2019	0	6		1
505	treatment	t17	8/6/2019	8/6/2019	8/7/2019	3	9		1
506	treatment	t17	8/7/2019	8/7/2019	8/8/2019	0	16		1
507	treatment	t18	8/6/2019	8/6/2019	8/7/2019	3	26		1
508	treatment	t18	8/7/2019	8/7/2019	8/8/2019	3	15		1
509	treatment	t2	8/6/2019	8/6/2019	8/7/2019	0	14		1
510	treatment	t2	8/7/2019	8/7/2019	8/8/2019	3	19		1
511	treatment	t6	8/6/2019	8/6/2019	8/7/2019	0	4		1
512	treatment	t6	8/7/2019	8/7/2019	8/8/2019	0	1		1
513	treatment	t20	8/6/2019	8/6/2019	8/7/2019	0	5		1
514	treatment	t20	8/7/2019	8/7/2019	8/8/2019	0	7		1
515	treatment	t21	8/6/2019	8/6/2019	8/7/2019	0	10		1
516	treatment	t21	8/7/2019	8/7/2019	8/8/2019	2	2		1
517	treatment	t24	8/6/2019	8/6/2019	8/7/2019	0	6		1
518	treatment	t24	8/7/2019	8/7/2019	8/8/2019	2	2		1
519	treatment	t25	8/6/2019	8/6/2019	8/7/2019	3	5		1
520	treatment	t25	8/7/2019	8/7/2019	8/8/2019	2	4		1
521	treatment	t23	8/6/2019	8/6/2019	8/7/2019	0	3		1
522	treatment	t23	8/7/2019	8/7/2019	8/8/2019	2	2		1
523	treatment	t19	8/6/2019	8/6/2019	8/7/2019	0	77		1
524	treatment	t19	8/7/2019	8/7/2019	8/8/2019	0	57		1
525	treatment	t26	8/6/2019	8/6/2019	8/7/2019	0	4		1
526	treatment	t26	8/7/2019	8/7/2019	8/8/2019	1	4		1
527	treatment	t8	8/6/2019	8/6/2019	8/7/2019	0	4		1
528	treatment	t8	8/7/2019	8/7/2019	8/8/2019	0	0		1
529	treatment	t9	8/6/2019	8/6/2019	8/7/2019	0	5		1
530	treatment	t9	8/7/2019	8/7/2019	8/8/2019	0	9		1
531	treatment	t11	8/6/2019	8/6/2019	8/7/2019	0	3		1
532	treatment	t11	8/7/2019	8/7/2019	8/8/2019	0	1		1
533	treatment	t12	8/6/2019	8/6/2019	8/7/2019	1	5		1
534	treatment	t12	8/7/2019	8/7/2019	8/8/2019	0	1		1
535	treatment	t13	8/6/2019	8/6/2019	8/7/2019	0	9		1
536	treatment	t13	8/7/2019	8/7/2019	8/8/2019	0	2		1
537	treatment	t14	8/6/2019	8/6/2019	8/7/2019	0	24		1
538	treatment	t14	8/7/2019	8/7/2019	8/8/2019	2	5		1
539	treatment	t1	8/6/2019	8/6/2019	8/7/2019	0	4		1
540	treatment	t1	8/7/2019	8/7/2019	8/8/2019	0	3		1
541	treatment	t3	8/6/2019	8/6/2019	8/7/2019	0	0		1
542	treatment	t3	8/7/2019	8/7/2019	8/8/2019	0	0		1
543	treatment	t4	8/6/2019	8/6/2019	8/7/2019	0	3		1
544	treatment	t4	8/7/2019	8/7/2019	8/8/2019	0	5		1
545	treatment	t5	8/6/2019	8/6/2019	8/7/2019	0	6		1
546	treatment	t5	8/7/2019	8/7/2019	8/8/2019	0	2		1
547	treatment	t7	8/6/2019	8/6/2019	8/7/2019	2	26		1
548	treatment	t7	8/7/2019	8/7/2019	8/8/2019	0	8		1
549	treatment	t10	8/6/2019	8/6/2019	8/7/2019	1	1		1
550	treatment	t10	8/7/2019	8/7/2019	8/8/2019	0	0		1
