# Supplementary material for: Independent evaluation of Wolbachia infected male mosquito releases for control of Aedes aegypti in Harris County, Texas, using a Bayesian abundance estimator
Source: PLoS Negl Trop Dis. 2022 Nov 14;16(11):e0010907. doi: 10.1371/journal.pntd.0010907 (PMC9704758; doi:10.1371/journal.pntd.0010907)
Supplement: S2 File — The *.zip file contains the mosquito abundance estimation program using an N-Mixture model. All the required files (excepting, R, RStudio, and the libraries not in R “base”) are included. The analysis is provided as a self-compiling HTML document using the “knitr” library and R-Studio’s capabilities. The report is configured to run on a push of button if the required libraries are installed. To run the analysis, and create the HTML document, open the “supp_n_mix_abundance_estimation.Rmd” file and click the “Knit” button on RStudio’s toolbar. Required libraries: "knitr", "kableExtra", "jagsUI", "sqldf", "ggplot2", "reshape2", "gridExtra". (ZIP) [file pntd.0010907.s002.zip › read_me_first.txt]

The analysis is provided as a self-compiling HTML document using the knitr library and R-Studio's capabilities.
The report is configured to run on a push of button ""if"" the required libraries are installed (in addition to r-studio). 

To run the analsys and create the HTML document 

1. open "supplemental.Rproj"
2. open the "supp_n_mix_abundance_estimation.rmd" file, 
3. click the "Knit" button.
4. wait, the analysis takes several minutes.
5. review document.

Required libraries
   "knitr", "kableExtra", 
   "jagsUI", "sqldf",
   "ggplot2", "reshape2",
   "gridExtra"
