# Supplementary material for: Independent evaluation of Wolbachia infected male mosquito releases for control of Aedes aegypti in Harris County, Texas, using a Bayesian abundance estimator
Source: PLoS Negl Trop Dis. 2022 Nov 14;16(11):e0010907. doi: 10.1371/journal.pntd.0010907 (PMC9704758; doi:10.1371/journal.pntd.0010907)
Supplement: S2 File — The *.zip file contains the mosquito abundance estimation program using an N-Mixture model. All the required files (excepting, R, RStudio, and the libraries not in R “base”) are included. The analysis is provided as a self-compiling HTML document using the “knitr” library and R-Studio’s capabilities. The report is configured to run on a push of button if the required libraries are installed. To run the analysis, and create the HTML document, open the “supp_n_mix_abundance_estimation.Rmd” file and click the “Knit” button on RStudio’s toolbar. Required libraries: "knitr", "kableExtra", "jagsUI", "sqldf", "ggplot2", "reshape2", "gridExtra". (ZIP) [file pntd.0010907.s002.zip › supp_collection_model.r]

nCollectionGroups <- 5

group <- c(1,	1,
           2,	2,
           3,	3,
           4,	4,
           5,	5)

collectingStartDate <- as.Date( c(
  "2019-07-08", "2019-07-09", #28
  "2019-07-16", "2019-07-17", #29
  "2019-07-23", "2019-07-24", #30
  "2019-07-31", "2019-08-01", #31
  "2019-08-06", "2019-08-07" #32
) ) 

collectingEndDate <- as.Date( c(
  "2019-07-09", "2019-07-10", 
  "2019-07-17", "2019-07-18", 
  "2019-07-24", "2019-07-25", 
  "2019-08-01", "2019-08-02",
  "2019-08-07", "2019-08-08"
) ) 

collectionGroups <- data.frame(group, collectingStartDate = collectingStartDate, 
                               collectingEndDate = collectingEndDate)
