# Supplementary material for: Independent evaluation of Wolbachia infected male mosquito releases for control of Aedes aegypti in Harris County, Texas, using a Bayesian abundance estimator
Source: PLoS Negl Trop Dis. 2022 Nov 14;16(11):e0010907. doi: 10.1371/journal.pntd.0010907 (PMC9704758; doi:10.1371/journal.pntd.0010907)
Supplement: S2 File — The *.zip file contains the mosquito abundance estimation program using an N-Mixture model. All the required files (excepting, R, RStudio, and the libraries not in R “base”) are included. The analysis is provided as a self-compiling HTML document using the “knitr” library and R-Studio’s capabilities. The report is configured to run on a push of button if the required libraries are installed. To run the analysis, and create the HTML document, open the “supp_n_mix_abundance_estimation.Rmd” file and click the “Knit” button on RStudio’s toolbar. Required libraries: "knitr", "kableExtra", "jagsUI", "sqldf", "ggplot2", "reshape2", "gridExtra". (ZIP) [file pntd.0010907.s002.zip › supp_local_functions.r]

LoadLibs <- function(libList) {
  #This function does not load or install the listed libraries
  nLibs <- length(libList)
  for (i in 1:nLibs) {
    if( libList[i] %in% rownames( installed.packages() ) == FALSE ){
      stop( paste("Library", libList[i], "not found. Please Install." ))
    } else {
      print(paste("Library", libList[i], "found" ))
    }
  }
} 
FitNMIx <- function(bayesList) {
  require(jagsUI, quietly = TRUE)
  #dbug
  #bayesList <- myBayesList
  #inits <- TRUE
  #/dbug
  
  myModel <-
    "model{
  #likelihood
  for( k in 1:K ){
    for( i in 1:nSites ) {
      mosquitoes[i, k] ~ dpois( lambda[i, k] )
      log( lambda[i, k] ) <- beta0[k] + beta1[k] * treatment[i, k] + beta2[k] * week[i, k]
      
      for( j in 1:J ) {
        counts[i, j, k] ~ dbin( te[i, k] , mosquitoes[i, k] )
      }
    }
  }
  
  #priors
  sd0 ~ dt(0, 1/100^2 , 1)T(0,)
  sd1 ~ dt(0, 1/100^2 , 1)T(0,)
  sd2 ~ dt(0, 1/100^2 , 1)T(0,)

  for( k in 1:K ){
    beta0[k] ~ dnorm( 0, 1/ sd0 ^2  )
    beta1[k] ~ dnorm( 0, 1/ sd1 ^2  )
    beta2[k] ~ dnorm( 0, 1/ sd2 ^2  )
    for( i in 1:nSites ) {
      te[i, k] ~ dbeta(1, 1)
    }
  }

  #derived values
  for( k in 1:K ){
    totalMosquitoes[k] <- sum( mosquitoes[, k] )
    lambdaTreatment[k] <- lambda[1, k]
    lambdaControl[k]   <- lambda[28, k]
    
    ##difference in means
    meanDifference[k] <-  lambdaTreatment[k] - lambdaControl[k] 
    for( i in 1:nSites ) {
      logLik[i, k] <- log(dbin( counts[i, 1, k] , te[i, k] , mosquitoes[i, k] ))# add log likelihood computations
        #to each observation for WAIC estimation
    }
  }
  
  }"
  
  modelFile <- "bugs_model.txt"
  
  if (file.exists(modelFile)) {
    # delete file first
    file.remove(modelFile)
    # then create file
    fileConn <- file(modelFile)
    writeLines(myModel, fileConn)
    close(fileConn)
  } else {
    # Just create file
    fileConn <- file(modelFile)
    writeLines(myModel, fileConn)
    close(fileConn)
  }
  
  params <- c( "lambda", "te", "beta0", "beta1", "beta2", "meanDifference")
  
  na <- 50000
  nb <- 1000
  ni <- 50000
  nt <- 10
  nc <- 4
  
  # Avoid chain conflicts (data/model/inits) by selecting the Max value per row.
  # Check that the name of the variable used to hold the number of caught mosquitoes 
  # is the same as the one holding the initial chain values.
  # If the sampler start at zero or in a negative value, the calculation crashes
  # as it should because log( x <= 0 ) = NAN.
  
  
  temp = matrix(0, nrow = bayesList$nSites, ncol = bayesList$K)
  
  for (k in 1:bayesList$K) {
    temp[ , k] <- apply(bayesList$counts[, , k], 1, SelectMax) + 1
  }
  
  myInits <- function(){list(mosquitoes = temp )}
  
  jagsModel <- jags(
    data = bayesList,
    inits = myInits,
    parameters.to.save = params,
    model.file = modelFile,
    n.chains = nc,
    n.adapt = na,
    n.burnin = nb,
    n.iter = ni,
    n.thin = nt,
    store.data = TRUE,
    parallel = TRUE,
    verbose = FALSE)
  
  detach("package:jagsUI")
  
  return(jagsModel)
}
MakeBayesList <- function(collectionData, collectionGroups, nTrappingsInCollection) {
  require(lubridate)
  require(dplyr)
  
  #dbug
  #collectionData <- wholeExperimentData
  #nTrappingsInCollection <- 2
  #collectionGroups
  #/dbug
  
  idSite <- as.character(unique(collectionData$idSite))
  nSites <- length(idSite)
  idWeek <- as.character(unique( collectionData$collectingEndDate  ) )
  nWeeks <- length(idWeek)/nTrappingsInCollection
  
  week <- matrix(NA, nrow = nSites, ncol = nWeeks)
  
  for (k in 1:nWeeks) {
    week[ , k ] <- k
  }
  
  nSitesPerTreamentGroup <- collectionData %>% 
    dplyr::select(idSite, hasTreatment) %>%
    distinct(idSite, hasTreatment) %>%
    group_by(hasTreatment) %>%
    summarise(count = n())
  
  nSitesPerTreamentGroup <- as.data.frame(nSitesPerTreamentGroup)
  
  temp1 <- matrix(nSitesPerTreamentGroup[ 1, 1 ], nrow = nSitesPerTreamentGroup[ 1, 2 ], ncol = nWeeks)
  temp2 <- matrix(nSitesPerTreamentGroup[ 2, 1 ], nrow = nSitesPerTreamentGroup[ 2, 2 ], ncol = nWeeks)
  
  treatment <- rbind(temp2, temp1)
  
  M <- nSites
  J <- nTrappingsInCollection
  K <- max(collectionGroups$group)
  
  myC <- array(NA, dim = c(M, J, K))
  
  for (k in 1:K) {
    collectionEndDates <- collectionGroups[collectionGroups$group == k, "collectingEndDate"]
    
    siteData1 <- collectionData[ which( collectionData$collectingEndDate == collectionEndDates[1] ), "count"]
    siteData2 <- collectionData[ which( collectionData$collectingEndDate == collectionEndDates[2] ), "count"]
    
    myC[, 1, k] <- siteData1
    myC[, 2, k] <- siteData2
  }
  
  bayesList <-
    list(
      nSites = M,
      J = J,
      K = K,
      counts = myC,
      treatment = treatment,
      week = week
    )
  
  return(bayesList)
}
GrabData <- function(species, DBQ, area = NULL) {
  library(sqldf)
  
  #dbug
  #DBQ <- "raw_data.csv"
  #area <- "control"
  #species <- "aegypti"
  #species <- "albopictus"
  #/dbug
  
  if (species == "aegypti") {
    mySpecies <- "Aedes_aegypti_female"
  } else if (species == "albopictus") {
    mySpecies <- "Aedes_albopictus_female"
  } else {
    #To Do: alert user of incorrect selection
  }
  
  myQuery <- paste(
    "SELECT address, collecting_start, collecting_end, ",
    mySpecies,
    ", succesful_collecting ",
    " FROM file",
    " WHERE area = ",
    "'",
    area,
    "'",
    " ORDER BY collecting_start_date, address;",
    sep = ""
  )
  
  rawData <- read.csv.sql(file = "raw_data.csv", sql = myQuery)
  #create clean data placeholder
  cleanData <- rawData
  rm(rawData)
  
  # Make the name of the count field generic, make the concept of address generic, 
  #and give R format to variables
  colnames(cleanData) <-
    c("idSite",
      "collectingStart",
      "collectingEnd",
      "count",
      "succesful_collecting")
  # Change from factor to char, time was removed in supplemental file
  cleanData$idSite <- as.character(cleanData$idSite)
  cleanData$collectingStartDate <- as.Date(cleanData$collectingStart, 
                                           origin = "1970-01-01", format = "%m/%d/%Y")
  cleanData$collectingEndDate   <- as.Date(cleanData$collectingEnd, format = "%m/%d/%Y")
  
  #CSV files do not understand NAs but R does.
  cleanData$count[cleanData$count == -9] <- NA #replace -9 values with NA
  detach("package:sqldf", unload = TRUE)
  
  return(cleanData)
}
GetLambdaPlotData <- function(simulation, collectionEndDates, dataSource, groupsFirstRow) {
  # <debug>
  #simulation <- jagsModel
  #collectionEndDates <- collectionEndDates
  #dataSource <- c("treatment", "control")
  #groupsFirstRow <- c(1, 28)
  # </debug>
  
  groupArea <- c(01.62, 02.97) #treatment and control areas in hectare/10
  
  nCollections <- simulation$data$K
  nGroups <- length(groupsFirstRow)
  
  colDate  <- as.Date(collectionEndDates, origin = "1900-01-01")
  plotData <- data.frame(colDate =character() , q50 = numeric(), q2_5 = numeric(), q97_5 = numeric(), site = character())
  
  for (group in 1:2) {
    row <- groupsFirstRow[group]
    site <- dataSource[group]
    area <- groupArea[group]
    
    q50 <- simulation$q50$lambda[row, ] / area
    q2_5 <- simulation$q2.5$lambda[row, ] / area
    q97_5 <- simulation$q97.5$lambda[row, ] /area
    
    df <- data.frame(colDate = as.Date(colDate), 
                     q50 = q50,
                     q2_5 = q2_5, 
                     q97_5 = q97_5,
                     site = site)
    
    plotData <- rbind(plotData, df)
  }
  return(plotData)
}

PlotPostPredicCheck <- function(jagsModel, groupRows) {
  require(ggplot2)
  
  #dbug
  #jagsModel <- jagsModel
  #set.seed(78910)
  #dbug
  
  nWeeks <- jagsModel$data$K
  weekLabel <- c("W-28", "W-29", "W-30", "W-31", "W-32")
  selectedColumns <- c(1, 2, 3, 4, 5)
  
  groupStartRow <- groupRows[1]
  groupEndRow <- groupRows[2]
  nRowsForGroup <- (groupEndRow - groupStartRow) + 1
  
  dailyCounts <- jagsModel$data$counts[groupStartRow:groupEndRow, ,] #collection data as sent to JAGS
  count <- matrix(NA, nrow = nRowsForGroup, ncol = nWeeks)
  
  for( k in 1:nWeeks ) {
    count[ , k] <- round(rowMeans(dailyCounts[ , , selectedColumns[k]], na.rm = TRUE), 0)
  }
  
  count <- data.frame(count)
  colnames(count) <- weekLabel
  
  countHatNMix <- matrix(NA, nrow = 100000, ncol = nWeeks)
  
  for( k in 1:nWeeks ) {
    countHatNMix [ , k ] <- GetNMixPostPrediction(   simulation = jagsModel,
                                                     k = selectedColumns[k],
                                                     groupStartRow = groupStartRow,
                                                     groupEndRow = groupEndRow)
  }
  
  countHatNMix <- data.frame(countHatNMix)
  colnames(countHatNMix) <- weekLabel
  
  xul <- matrix(NA, nrow = 1, ncol = nWeeks)
  yul <- matrix(NA, nrow = 1, ncol = nWeeks)
  binWidth <- matrix(NA, nrow = 1, ncol = nWeeks)
  
  xul[1 , ] <- c(NA, NA, NA, NA, NA)
  xul <- data.frame(xul)
  colnames(xul) <- weekLabel
  mode(xul) <- "numeric"
  
  yul[1 , ] <- c(NA, NA, NA, NA, NA)
  yul <- data.frame(yul)
  colnames(yul) <- weekLabel
  mode(yul) <- "numeric"
  
  binWidth[1 , ] <- c(5, 5, 5, 5, 5)
  binWidth <- data.frame(binWidth)
  colnames(binWidth) <- weekLabel
  
  aeNMixPlots <- lapply(weekLabel, FUN = MakePPCPlot,
                        data = count, 
                        data1 = countHatNMix, 
                        xul = xul, yul = yul, binWidth = binWidth)
  
  detach("package:ggplot2")
  
  return(aeNMixPlots)
}
SelectMean <- function(x) {
  #dbug
  #x <- c(NA, 1)
  #x <- c(7, 10)
  #/dbug
  
  if (is.na(x[1]) | is.na(x[2])) {
    warning("found NA")
    
    if ( is.na(x[1])  ) { 
      result <- x[2] / 2 
    } else  {  
      result <- x[1] / 2 }
  } else {
    result <- mean(x)
  }
  
  return(result)
}
SelectMax <- function(x) {
  #x <- c(NA, 1)
  #if x[1] or x[2] is NA then return the X value that is not NA
  if (is.na(x[1]) | is.na(x[2])) {
    warning("found NA \n")
    if (is.na(x[1]))
      result <- x[2]
    else
      result <- x[1]
  } else {
    result <- max(x)
  }
  return(result)
}
MakeTable <- function(rawData) {
  library(reshape2)
  
  #<debug>
  # rawData <- untreatedData
  #</debug>  
  
  rawData$collectingStart <- NULL
  rawData$collectingEnd <- NULL
  rawData$collectingStartDate <- NULL
  rawData$succesful_collecting <- NULL
  rawData$hasTreatment <- NULL
  
  rawData$collectingEndDate <- format(rawData$collectingEndDate, "%m-%d")
  
  tabulatedData <- recast( rawData, idSite ~ collectingEndDate, 
                           id.var = c( "idSite", "collectingEndDate") )
  
  detach("package:reshape2", unload = TRUE)
  
  return(tabulatedData)
}

GetNMixPostPrediction <- function(groupStartRow, groupEndRow, simulation, k) {
  
  #dbug----
  #simulation <- albopictusNMixSimulation
  # groupStartRow <- 28
  # groupEndRow <- 55
  # k <- 1
  #/dbug----
  
  lambda <- simulation$q50$lambda[ groupStartRow, k ]
  te <- simulation$q50$te[groupStartRow:groupEndRow , k ]
  
  x <- rbinom(n = 100000, size = rpois(n=100000, lambda = lambda  ), prob = te )
  
  return(x)
}

MakePPCPlot = function (data, data1, column, xul, yul, binWidth) {
  require(ggplot2)
  ggplot() +
    geom_histogram( aes( x = data[ , column],  y = ..density..), fill = "#f8766d", alpha = 0.7, binwidth = binWidth[ , column]) +
    geom_histogram( aes( x = data1[ , column], y = ..density..), fill = "#00bfc4", alpha = 0.5, binwidth = binWidth[ , column]) +
    xlab( paste( column, "Females/Trap" ) ) + ylab( "Density" ) + 
    labs( fill = "" ) + theme( legend.position = "none") + 
    xlim( NA, xul[ , column] ) + ylim( NA, yul[ , column] )
  
}
