# Supplementary material for: Independent evaluation of Wolbachia infected male mosquito releases for control of Aedes aegypti in Harris County, Texas, using a Bayesian abundance estimator
Source: PLoS Negl Trop Dis. 2022 Nov 14;16(11):e0010907. doi: 10.1371/journal.pntd.0010907 (PMC9704758; doi:10.1371/journal.pntd.0010907)
Supplement: S2 File — The *.zip file contains the mosquito abundance estimation program using an N-Mixture model. All the required files (excepting, R, RStudio, and the libraries not in R “base”) are included. The analysis is provided as a self-compiling HTML document using the “knitr” library and R-Studio’s capabilities. The report is configured to run on a push of button if the required libraries are installed. To run the analysis, and create the HTML document, open the “supp_n_mix_abundance_estimation.Rmd” file and click the “Knit” button on RStudio’s toolbar. Required libraries: "knitr", "kableExtra", "jagsUI", "sqldf", "ggplot2", "reshape2", "gridExtra". (ZIP) [file pntd.0010907.s002.zip › supp_n_mix_abundance_estimation.rmd]

---
title: "Harris County Mosquito Abundance Estimation"
author: "Saul Lozano"
date: "2022-08-01"
output: html_document
---

```{r setup, include=FALSE, warning=FALSE}
rm(list = ls()) #careful this line will erase everything in R's environment

source("supp_local_functions.r")
source("supp_collection_model.r")

# list of R libraries/packages required to complete the report
libList <- c(
  "dplyr", 
  "ggplot2", "grid", "gridExtra",
  "jagsUI",
  "knitr", "kableExtra",
  "lubridate",
  "sqldf" )

try(LoadLibs(libList), silent = FALSE)

library(knitr)
library(kableExtra)
library(ggplot2)
library(grid)
library(gridExtra)

#Definition: the results of a collection are reported for the day it was completed
#"start" of a collection is the date and the time
#"start date" of a collection is only the date without the time
#each collection is made out of individual trappings

knitr::opts_chunk$set(echo = TRUE, 
                      cache.lazy = FALSE #allows caching of large objects, i.e., the MCMC sims
) 

mySpecies <- "aegypti"
speciesLabel <- "Aedes aegypti females"

#hectares divided by 10 because (1/1) would be too small
areaTreatment <- 18.6/10
areaControl <- 29.6/10

runSimulation <- TRUE # Fit the model first then it can be turn off 

jagsModelFileName <- paste(mySpecies,"_nmix_treatment_time_covars.rds", sep = "")

# clean and create jags data object ----
collectionDates <- matrix( collectionGroups$collectingEndDate, nrow = 2, ncol = nCollectionGroups )
collectionDates <- as.Date(collectionDates, origin = "1970-01-01") #MS Access uses a different origin!

untreatedData <- GrabData(area = "control", species = mySpecies,
                                     DBQ = "raw_data.csv")

treatmentData <- GrabData(area = "treatment", species = mySpecies,
                                     DBQ = "raw_data.csv")

# removing an outliers ----
# the first trapping day had a large variation in the collecting time due to several factors
# last collection many traps were wet a hurricane was making land fall the next day
untreatedData[untreatedData$collectingStartDate == "2019-07-08", "count"] <- NA
untreatedData[untreatedData$collectingStartDate == "2019-09-18", "count"] <- NA

# this household produced a very high number of Ae albopictus
if(mySpecies == "albopictus" ) untreatedData <- untreatedData[untreatedData$idSite != "c23", ] 

treatmentData[treatmentData$collectingStartDate == "2019-07-08", "count"] <- NA
treatmentData[treatmentData$collectingStartDate == "2019-09-18", "count"] <- NA
# end of removing outliers ----

#add treatment group
untreatedData$hasTreatment <- 0
treatmentData$hasTreatment <- 1

wholeExperimentData <- rbind(treatmentData, untreatedData)


```

## Raw data
Create raw data tables (validate against collection forms).

### Untreated Area
```{r pressure, echo=FALSE, warning=FALSE}

UADataTable <- MakeTable(untreatedData)

kable(UADataTable, row.names = FALSE, format = "html" ) %>%
  row_spec(0, font_size = 10) %>%
  kable_styling()

```

<P style="page-break-before: always">
### Treatment Area
```{r treatment_table, echo=FALSE, warning=FALSE}

treatDataTable <- MakeTable(treatmentData)
kable(treatDataTable, row.names = FALSE, format = "html" ) %>%
  row_spec(0, font_size = 10) %>%
  kable_styling()

```

<P style="page-break-before: always">
## Let's model the data and check it against the raw data

```{r control_bayes_model, echo=FALSE, warning=FALSE, message=FALSE, cache=FALSE}

if(runSimulation == TRUE)
{
  myBayesList <- MakeBayesList(wholeExperimentData, collectionGroups, 2)
  jagsModel <- FitNMIx(bayesList = myBayesList)
  saveRDS(jagsModel, file = jagsModelFileName)
}else{
  jagsModel <- readRDS(file = jagsModelFileName)  
}

untreatedPPCs <- PlotPostPredicCheck(jagsModel = jagsModel, groupRows = c(28, 55))
treatmentPPCs <- PlotPostPredicCheck(jagsModel = jagsModel, groupRows = c(1, 27))

hlay <- rbind(c(1,2), 
              c(3,4), 
              c(5))

untreatedGrobs <- gridExtra::arrangeGrob( grobs = c(untreatedPPCs[1], untreatedPPCs[2],
                                         untreatedPPCs[3], untreatedPPCs[4],
                                         untreatedPPCs[5] ),
                               layout_matrix = hlay )

treatedGrobs <- gridExtra::arrangeGrob( grobs = c(treatmentPPCs[1], treatmentPPCs[2],
                                       treatmentPPCs[3], treatmentPPCs[4],
                                       treatmentPPCs[5] ), 
                             layout_matrix = hlay )


```

### First the untreated area results

```{r untreated_ppc, echo=FALSE, warning=FALSE, message=FALSE, cache=FALSE}

ppcFigure <- gridExtra::grid.arrange(untreatedGrobs, ncol = 1)

```

### Now the treated area results

```{r treated_ppc, echo=FALSE, warning=FALSE, message=FALSE, cache=FALSE}

ppcFigure <- gridExtra::grid.arrange(treatedGrobs, ncol = 1)

```

## Mosquito abundance over time
If the previous PPCs look OK (i.e., the observed and fitted data correspond), then the following plot is well supported.
```{r final_plot, echo=FALSE, warning=FALSE }
library(ggplot2)
trappingDates <- matrix( as.character(collectionGroups$collectingEndDate), nrow = 2, ncol = nCollectionGroups )

collectionEndDates <- trappingDates[2,]
speciesLabel <- "aegypti"

plotData <- GetLambdaPlotData(simulation = jagsModel, 
                                  collectionEndDates = collectionEndDates, 
                                  dataSource <- c( "Treated", "Untreated" ),
                                  groupsFirstRow <- c(1, 28))

p <- ggplot() +
  geom_point( data = plotData, 
              aes( strftime( colDate, format = "%V" ), q50,  color = site ), 
              size = 2 ) +
  geom_segment( data = plotData, 
                aes( x = strftime( colDate, format = "%V" ) , 
                     xend = strftime( colDate, format = "%V" ) , 
                     y = q2_5, 
                     yend = q97_5,  
                     color = site ) ) +
  labs(color = "Area") + 
  ylab("Mean number per trap per ha ^ 0.1 ") + xlab("Collection week") +
  ylim(0, 30)

print(p)


```
