# Supplementary material for: Independent evaluation of Wolbachia infected male mosquito releases for control of Aedes aegypti in Harris County, Texas, using a Bayesian abundance estimator
Source: PLoS Negl Trop Dis. 2022 Nov 14;16(11):e0010907. doi: 10.1371/journal.pntd.0010907 (PMC9704758; doi:10.1371/journal.pntd.0010907)
Supplement: S3 File — The file contains two spreadsheets (“temperature” and “rainfall”) with the daily data used to create Fig 1. (XLSX) [file pntd.0010907.s003.xlsx]

## Sheet: temperature
from_date	to_date	week	tavg	tmax	tmin	norm_tmax	norm_tmin	record_high	record_min
2019-06-07	2019-06-08	23	28.7	35	22.2	32.7778	22.2222	37.2222	15.5556
2019-06-08	2019-06-09	23	29.2	36.1	22.8	32.7778	22.2222	36.1111	13.3333
2019-06-09	2019-06-10	24	29	33.9	24.4	32.7778	22.7778	37.7778	13.8889
2019-06-10	2019-06-11	24	26.7	31.1	21.7	32.7778	22.7778	38.3333	16.1111
2019-06-11	2019-06-12	24	26.2	32.8	20.6	32.7778	22.7778	38.3333	12.7778
2019-06-12	2019-06-13	24	27.1	33.3	22.2	32.7778	22.7778	38.3333	13.8889
2019-06-13	2019-06-14	24	27.4	32.8	22.8	32.7778	22.7778	38.8889	12.7778
2019-06-14	2019-06-15	24	29	34.4	25	32.7778	22.7778	37.7778	12.7778
2019-06-15	2019-06-16	24	28.1	32.2	19.4	33.3333	22.7778	37.7778	13.8889
2019-06-16	2019-06-17	25	23.9	31.7	20	33.3333	23.3333	37.7778	16.6667
2019-06-17	2019-06-18	25	28.2	34.4	23.3	33.3333	23.3333	39.4444	17.7778
2019-06-18	2019-06-19	25	30.1	35.6	25.6	33.3333	23.3333	38.3333	17.7778
2019-06-19	2019-06-20	25	29.9	34.4	25.6	33.3333	23.3333	38.3333	16.6667
2019-06-20	2019-06-21	25	30.4	34.4	27.8	33.3333	23.3333	37.7778	15
2019-06-21	2019-06-22	25	30.5	33.9	27.8	33.3333	23.3333	38.3333	18.8889
2019-06-22	2019-06-23	25	30.4	34.4	28.3	33.3333	23.3333	38.3333	15.5556
2019-06-23	2019-06-24	26	27.1	31.1	20	33.3333	23.3333	40	16.1111
2019-06-24	2019-06-25	26	25.4	28.9	22.8	33.3333	23.3333	38.8889	15.5556
2019-06-25	2019-06-26	26	25.4	30.6	22.2	33.3333	23.8889	40.5556	15
2019-06-26	2019-06-27	26	26.7	32.2	23.3	33.3333	23.8889	38.8889	13.8889
2019-06-27	2019-06-28	26	26.4	34.4	21.7	33.3333	23.8889	38.8889	15
2019-06-28	2019-06-29	26	24.8	32.2	21.7	33.8889	23.8889	41.6667	15
2019-06-29	2019-06-30	26	24.4	30.6	21.7	33.8889	23.8889	39.4444	16.1111
2019-06-30	2019-07-01	27	28	33.9	23.9	33.8889	23.8889	38.8889	18.8889
2019-07-01	2019-07-02	27	28.1	32.2	23.3	33.8889	23.8889	40	18.8889
2019-07-02	2019-07-03	27	26.3	31.1	22.8	33.8889	23.8889	37.7778	18.8889
2019-07-03	2019-07-04	27	28.3	33.3	23.3	33.8889	23.8889	38.3333	18.8889
2019-07-04	2019-07-05	27	29.6	35	25.6	33.8889	23.8889	38.8889	18.8889
2019-07-05	2019-07-06	27	29.3	35.6	23.9	33.8889	23.8889	38.3333	17.2222
2019-07-06	2019-07-07	27	30.1	35.6	25	33.8889	23.8889	37.7778	16.6667
2019-07-07	2019-07-08	28	30.4	36.1	24.4	33.8889	23.8889	40	20
2019-07-08	2019-07-09	28	29.8	35.6	26.7	33.8889	23.8889	38.8889	17.7778
2019-07-09	2019-07-10	28	30.5	36.1	25.6	33.8889	23.8889	38.3333	18.3333
2019-07-10	2019-07-11	28	30.1	35.6	25	33.8889	23.8889	39.4444	17.7778
2019-07-11	2019-07-12	28	31.2	35.6	26.7	33.8889	23.8889	40	18.3333
2019-07-12	2019-07-13	28	29.8	33.3	25.6	33.8889	23.8889	38.8889	18.8889
2019-07-13	2019-07-14	28	28.1	33.3	25	34.4444	23.8889	39.4444	16.6667
2019-07-14	2019-07-15	29	29.9	33.3	26.1	34.4444	23.8889	39.4444	17.7778
2019-07-15	2019-07-16	29	30.4	35.6	26.7	34.4444	23.8889	40	18.8889
2019-07-16	2019-07-17	29	29.9	34.4	26.1	34.4444	23.8889	40	19.4444
2019-07-17	2019-07-18	29	30.1	35.6	24.4	34.4444	23.8889	38.8889	19.4444
2019-07-18	2019-07-19	29	29.9	34.4	24.4	34.4444	23.8889	38.8889	20
2019-07-19	2019-07-20	29	29.9	35.6	25	34.4444	23.8889	38.8889	20.5556
2019-07-20	2019-07-21	29	29.2	35	24.4	34.4444	23.8889	38.3333	18.3333
2019-07-21	2019-07-22	30	29.3	35	25.6	34.4444	23.8889	38.3333	19.4444
2019-07-22	2019-07-23	30	28.3	32.2	23.9	34.4444	23.8889	38.3333	17.7778
2019-07-23	2019-07-24	30	26.4	32.2	20	34.4444	23.8889	38.3333	20
2019-07-24	2019-07-25	30	25.8	32.8	18.9	34.4444	23.8889	38.8889	18.3333
2019-07-25	2019-07-26	30	26.9	34.4	20.6	34.4444	23.8889	40.5556	20
2019-07-26	2019-07-27	30	28.7	35	23.9	34.4444	23.8889	38.3333	18.8889
2019-07-27	2019-07-28	30	28.6	33.3	23.9	35	23.8889	39.4444	18.8889
2019-07-28	2019-07-29	31	28.7	36.1	24.4	35	23.8889	38.3333	17.7778
2019-07-29	2019-07-30	31	29.3	36.1	23.3	35	23.8889	38.8889	20
2019-07-30	2019-07-31	31	27.3	35.6	23.3	35	23.8889	39.4444	19.4444
2019-07-31	2019-08-01	31	29.7	35	23.9	35	23.8889	39.4444	19.4444
2019-08-01	2019-08-02	31	29.8	35.6	24.4	35	23.8889	40	20
2019-08-02	2019-08-03	31	29.9	34.4	25.6	35	23.8889	39.4444	18.8889
2019-08-03	2019-08-04	31	29.2	34.4	25.6	35	23.8889	38.8889	17.2222
2019-08-04	2019-08-05	32	29.7	35.6	25	35	23.8889	39.4444	17.7778
2019-08-05	2019-08-06	32	30.2	36.1	25	35	23.8889	38.3333	17.7778
2019-08-06	2019-08-07	32	31.1	37.2	26.7	35	23.8889	40	17.2222
2019-08-07	2019-08-08	32	31.5	38.3	27.2	35	23.8889	40	20
2019-08-08	2019-08-09	32	31.9	38.3	27.8	35	23.8889	41.1111	16.6667
2019-08-09	2019-08-10	32	31.2	38.3	25	35	23.8889	40	16.6667
2019-08-10	2019-08-11	32	31.6	38.3	26.1	35	23.8889	41.1111	18.3333
2019-08-11	2019-08-12	33	31.9	38.3	27.2	35	23.8889	40.5556	17.7778
2019-08-12	2019-08-13	33	32.1	39.4	27.2	35	23.8889	40	17.7778
2019-08-13	2019-08-14	33	32.1	38.9	26.7	35	23.8889	38.8889	18.3333
2019-08-14	2019-08-15	33	29.7	37.2	25.6	35	23.8889	38.3333	16.1111
2019-08-15	2019-08-16	33	29.7	36.7	25.6	35	23.8889	38.8889	17.2222
2019-08-16	2019-08-17	33	30.6	36.7	27.2	35	23.8889	40	15.5556
2019-08-17	2019-08-18	33	30.9	36.1	25.6	35	23.8889	42.2222	16.6667
2019-08-18	2019-08-19	34	30.8	37.2	25.6	35	23.8889	41.6667	20.5556
2019-08-19	2019-08-20	34	29.4	35	25	35	23.8889	41.6667	18.3333
2019-08-20	2019-08-21	34	29.7	36.7	25	35	23.8889	41.1111	17.2222
2019-08-21	2019-08-22	34	29.7	35.6	24.4	34.4444	23.8889	41.1111	17.7778
2019-08-22	2019-08-23	34	28.3	34.4	25	34.4444	23.8889	41.6667	17.7778
2019-08-23	2019-08-24	34	28.2	35	25	34.4444	23.8889	40.5556	12.2222
2019-08-24	2019-08-25	34	28.5	35.6	25	34.4444	23.8889	39.4444	12.7778
2019-08-25	2019-08-26	35	29.4	36.7	25.6	34.4444	23.8889	40	13.8889
2019-08-26	2019-08-27	35	30.8	36.7	26.1	34.4444	23.3333	42.7778	15
2019-08-27	2019-08-28	35	29.2	35	23.3	34.4444	23.3333	41.6667	17.2222
2019-08-28	2019-08-29	35	26.9	34.4	23.3	34.4444	23.3333	41.6667	16.1111
2019-08-29	2019-08-30	35	28.9	35	23.9	33.8889	23.3333	40	16.6667
2019-08-30	2019-08-31	35	28.4	35.6	23.9	33.8889	23.3333	41.6667	16.6667
2019-08-31	2019-09-01	35	30	37.8	24.4	33.8889	23.3333	41.6667	17.2222
2019-09-01	2019-09-02	36	29.6	37.2	23.9	33.8889	23.3333	40	15.5556
2019-09-02	2019-09-03	36	29.7	36.7	23.9	33.8889	22.7778	40.5556	15.5556
2019-09-03	2019-09-04	36	30.2	37.2	25	33.8889	22.7778	42.7778	15
2019-09-04	2019-09-05	36	29.9	37.2	23.3	33.3333	22.7778	42.2222	12.7778
2019-09-05	2019-09-06	36	30.5	37.2	24.4	33.3333	22.7778	37.2222	13.3333
2019-09-06	2019-09-07	36	29.9	37.2	23.3	33.3333	22.7778	37.2222	15
2019-09-07	2019-09-08	36	29.4	36.7	21.7	33.3333	22.2222	37.7778	14.4444
2019-09-08	2019-09-09	37	29.2	36.1	23.9	33.3333	22.2222	37.7778	15
2019-09-09	2019-09-10	37	28.6	33.9	24.4	32.7778	22.2222	37.2222	15
2019-09-10	2019-09-11	37	27.1	33.9	24.4	32.7778	22.2222	37.2222	13.3333
2019-09-11	2019-09-12	37	28.3	35.6	23.9	32.7778	21.6667	38.3333	13.3333
2019-09-12	2019-09-13	37	28.8	36.1	23.9	32.7778	21.6667	38.8889	13.3333
2019-09-13	2019-09-14	37	28.7	36.7	23.3	32.2222	21.1111	37.7778	12.7778
2019-09-14	2019-09-15	37	28.6	35.6	23.9	32.2222	21.1111	36.6667	12.7778
2019-09-15	2019-09-16	38	27.9	34.4	23.9	32.2222	21.1111	36.6667	11.6667
2019-09-16	2019-09-17	38	25.3	27.8	23.9	32.2222	20.5556	37.7778	12.7778
2019-09-17	2019-09-18	38	25.1	28.3	23.9	31.6667	20.5556	37.2222	12.2222
2019-09-18	2019-09-19	38	25.4	27.8	23.3	31.6667	20.5556	36.1111	10.5556
2019-09-19	2019-09-20	38	26.3	30.6	23.9	31.6667	20.5556	37.2222	12.2222
2019-09-20	2019-09-21	38	27.1	32.2	23.9	31.6667	20.5556	37.7778	11.6667
2019-09-21	2019-09-22	38	26.9	32.2	23.9	31.1111	20	37.7778	9.44444
2019-09-22	2019-09-23	39	27	32.8	23.9	31.1111	20	35.5556	9.44444
2019-09-23	2019-09-24	39	27.6	32.2	22.8	31.1111	20	35	8.88889
2019-09-24	2019-09-25	39	26.8	32.8	22.2	31.1111	19.4444	37.2222	10
2019-09-25	2019-09-26	39	26.7	33.3	21.7	30.5556	19.4444	37.2222	9.44444
2019-09-26	2019-09-27	39	25.9	29.4	22.8	30.5556	19.4444	37.7778	7.22222
2019-09-27	2019-09-28	39	27.7	32.8	23.9	30.5556	18.8889	36.6667	8.88889
2019-09-28	2019-09-29	39	28.7	32.8	23.9	30.5556	18.8889	35.5556	8.33333

## Sheet: rainfall
from_date	to_date	week	ctr_accum_inch	trt_accum_inch	normal_accum_inch	ctr_accum_cm	trt_accum_cm	normal_accum_cm
2019-06-07	2019-06-08	23	19.2	17.76	19.63	48.768	45.1104	49.8602
2019-06-08	2019-06-09	23	19.2	17.76	19.82	48.768	45.1104	50.3428
2019-06-09	2019-06-10	24	19.2	17.76	20.01	48.768	45.1104	50.8254
2019-06-10	2019-06-11	24	19.2	17.76	20.2	48.768	45.1104	51.308
2019-06-11	2019-06-12	24	19.2	17.76	20.41	48.768	45.1104	51.8414
2019-06-12	2019-06-13	24	19.2	17.76	20.63	48.768	45.1104	52.4002
2019-06-13	2019-06-14	24	19.2	17.76	20.84	48.768	45.1104	52.9336
2019-06-14	2019-06-15	24	19.2	17.76	21.05	48.768	45.1104	53.467
2019-06-15	2019-06-16	24	19.2	18.28	21.26	48.768	46.4312	54.0004
2019-06-16	2019-06-17	25	19.88	19.2	21.47	50.4952	48.768	54.5338
2019-06-17	2019-06-18	25	20	19.24	21.68	50.8	48.8696	55.0672
2019-06-18	2019-06-19	25	20	19.24	21.9	50.8	48.8696	55.626
2019-06-19	2019-06-20	25	20	19.24	22.12	50.8	48.8696	56.1848
2019-06-20	2019-06-21	25	20	19.24	22.33	50.8	48.8696	56.7182
2019-06-21	2019-06-22	25	20	19.24	22.54	50.8	48.8696	57.2516
2019-06-22	2019-06-23	25	20.12	19.28	22.76	51.1048	48.9712	57.8104
2019-06-23	2019-06-24	26	20.12	19.32	22.96	51.1048	49.0728	58.3184
2019-06-24	2019-06-25	26	22.72	21.08	23.17	57.7088	53.5432	58.8518
2019-06-25	2019-06-26	26	23	21.48	23.37	58.42	54.5592	59.3598
2019-06-26	2019-06-27	26	23	21.96	23.56	58.42	55.7784	59.8424
2019-06-27	2019-06-28	26	23	22.36	23.75	58.42	56.7944	60.325
2019-06-28	2019-06-29	26	23.32	22.96	23.94	59.2328	58.3184	60.8076
2019-06-29	2019-06-30	26	23.44	23.2	24.13	59.5376	58.928	61.2902
2019-06-30	2019-07-01	27	23.44	23.2	24.32	59.5376	58.928	61.7728
2019-07-01	2019-07-02	27	23.44	23.2	24.48	59.5376	58.928	62.1792
2019-07-02	2019-07-03	27	23.44	23.44	24.64	59.5376	59.5376	62.5856
2019-07-03	2019-07-04	27	23.44	23.44	24.8	59.5376	59.5376	62.992
2019-07-04	2019-07-05	27	23.44	23.44	24.95	59.5376	59.5376	63.373
2019-07-05	2019-07-06	27	23.44	23.44	25.11	59.5376	59.5376	63.7794
2019-07-06	2019-07-07	27	23.44	23.44	25.26	59.5376	59.5376	64.1604
2019-07-07	2019-07-08	28	23.44	23.44	25.41	59.5376	59.5376	64.5414
2019-07-08	2019-07-09	28	23.44	23.44	25.56	59.5376	59.5376	64.9224
2019-07-09	2019-07-10	28	23.44	23.44	25.7	59.5376	59.5376	65.278
2019-07-10	2019-07-11	28	23.44	23.44	25.84	59.5376	59.5376	65.6336
2019-07-11	2019-07-12	28	23.44	23.44	25.97	59.5376	59.5376	65.9638
2019-07-12	2019-07-13	28	23.44	23.44	26.09	59.5376	59.5376	66.2686
2019-07-13	2019-07-14	28	23.52	23.44	26.22	59.7408	59.5376	66.5988
2019-07-14	2019-07-15	29	23.52	23.44	26.34	59.7408	59.5376	66.9036
2019-07-15	2019-07-16	29	23.52	23.92	26.46	59.7408	60.7568	67.2084
2019-07-16	2019-07-17	29	23.52	23.92	26.58	59.7408	60.7568	67.5132
2019-07-17	2019-07-18	29	23.52	23.96	26.68	59.7408	60.8584	67.7672
2019-07-18	2019-07-19	29	23.52	23.96	26.79	59.7408	60.8584	68.0466
2019-07-19	2019-07-20	29	23.52	23.96	26.9	59.7408	60.8584	68.326
2019-07-20	2019-07-21	29	23.52	23.96	27.01	59.7408	60.8584	68.6054
2019-07-21	2019-07-22	30	23.52	23.96	27.11	59.7408	60.8584	68.8594
2019-07-22	2019-07-23	30	23.88	23.96	27.21	60.6552	60.8584	69.1134
2019-07-23	2019-07-24	30	23.88	23.96	27.32	60.6552	60.8584	69.3928
2019-07-24	2019-07-25	30	23.88	23.96	27.42	60.6552	60.8584	69.6468
2019-07-25	2019-07-26	30	23.88	23.96	27.52	60.6552	60.8584	69.9008
2019-07-26	2019-07-27	30	23.88	23.96	27.63	60.6552	60.8584	70.1802
2019-07-27	2019-07-28	30	23.88	23.96	27.73	60.6552	60.8584	70.4342
2019-07-28	2019-07-29	31	23.88	23.96	27.83	60.6552	60.8584	70.6882
2019-07-29	2019-07-30	31	24.2	24.12	27.93	61.468	61.2648	70.9422
2019-07-30	2019-07-31	31	24.84	24.6	28.01	63.0936	62.484	71.1454
2019-07-31	2019-08-01	31	24.84	24.6	28.11	63.0936	62.484	71.3994
2019-08-01	2019-08-02	31	24.84	24.6	28.21	63.0936	62.484	71.6534
2019-08-02	2019-08-03	31	24.84	24.6	28.31	63.0936	62.484	71.9074
2019-08-03	2019-08-04	31	25.2	24.6	28.41	64.008	62.484	72.1614
2019-08-04	2019-08-05	32	25.2	24.6	28.52	64.008	62.484	72.4408
2019-08-05	2019-08-06	32	25.2	24.6	28.62	64.008	62.484	72.6948
2019-08-06	2019-08-07	32	25.2	24.6	28.73	64.008	62.484	72.9742
2019-08-07	2019-08-08	32	25.2	24.6	28.84	64.008	62.484	73.2536
2019-08-08	2019-08-09	32	25.2	24.6	28.94	64.008	62.484	73.5076
2019-08-09	2019-08-10	32	25.2	24.6	29.05	64.008	62.484	73.787
2019-08-10	2019-08-11	32	25.2	24.6	29.16	64.008	62.484	74.0664
2019-08-11	2019-08-12	33	25.2	24.6	29.26	64.008	62.484	74.3204
2019-08-12	2019-08-13	33	25.2	24.6	29.37	64.008	62.484	74.5998
2019-08-13	2019-08-14	33	25.2	24.6	29.48	64.008	62.484	74.8792
2019-08-14	2019-08-15	33	25.24	25.96	29.59	64.1096	65.9384	75.1586
2019-08-15	2019-08-16	33	25.24	25.96	29.7	64.1096	65.9384	75.438
2019-08-16	2019-08-17	33	25.24	25.96	29.82	64.1096	65.9384	75.7428
2019-08-17	2019-08-18	33	25.32	26	29.94	64.3128	66.04	76.0476
2019-08-18	2019-08-19	34	25.4	26	30.07	64.516	66.04	76.3778
2019-08-19	2019-08-20	34	25.4	26	30.2	64.516	66.04	76.708
2019-08-20	2019-08-21	34	25.48	26.56	30.33	64.7192	67.4624	77.0382
2019-08-21	2019-08-22	34	25.48	26.56	30.46	64.7192	67.4624	77.3684
2019-08-22	2019-08-23	34	25.52	26.6	30.59	64.8208	67.564	77.6986
2019-08-23	2019-08-24	34	25.56	27.64	30.72	64.9224	70.2056	78.0288
2019-08-24	2019-08-25	34	25.56	27.64	30.86	64.9224	70.2056	78.3844
2019-08-25	2019-08-26	35	25.64	27.64	30.99	65.1256	70.2056	78.7146
2019-08-26	2019-08-27	35	25.64	27.64	31.13	65.1256	70.2056	79.0702
2019-08-27	2019-08-28	35	25.8	27.64	31.27	65.532	70.2056	79.4258
2019-08-28	2019-08-29	35	26.88	28.12	31.41	68.2752	71.4248	79.7814
2019-08-29	2019-08-30	35	26.88	28.12	31.56	68.2752	71.4248	80.1624
2019-08-30	2019-08-31	35	26.88	28.12	31.71	68.2752	71.4248	80.5434
2019-08-31	2019-09-01	35	26.88	28.12	31.87	68.2752	71.4248	80.9498
2019-09-01	2019-09-02	36	26.88	28.12	32.02	68.2752	71.4248	81.3308
2019-09-02	2019-09-03	36	26.88	28.12	32.16	68.2752	71.4248	81.6864
2019-09-03	2019-09-04	36	26.88	28.12	32.3	68.2752	71.4248	82.042
2019-09-04	2019-09-05	36	26.88	28.12	32.44	68.2752	71.4248	82.3976
2019-09-05	2019-09-06	36	26.88	28.12	32.58	68.2752	71.4248	82.7532
2019-09-06	2019-09-07	36	26.88	28.12	32.72	68.2752	71.4248	83.1088
2019-09-07	2019-09-08	36	26.88	28.12	32.87	68.2752	71.4248	83.4898
2019-09-08	2019-09-09	37	26.88	28.12	33.02	68.2752	71.4248	83.8708
2019-09-09	2019-09-10	37	26.88	28.12	33.17	68.2752	71.4248	84.2518
2019-09-10	2019-09-11	37	26.88	28.84	33.33	68.2752	73.2536	84.6582
2019-09-11	2019-09-12	37	26.92	28.88	33.48	68.3768	73.3552	85.0392
2019-09-12	2019-09-13	37	26.92	28.88	33.63	68.3768	73.3552	85.4202
2019-09-13	2019-09-14	37	26.92	28.88	33.78	68.3768	73.3552	85.8012
2019-09-14	2019-09-15	37	26.92	28.88	33.93	68.3768	73.3552	86.1822
2019-09-15	2019-09-16	38	26.92	28.88	34.07	68.3768	73.3552	86.5378
2019-09-16	2019-09-17	38	27	28.88	34.2	68.58	73.3552	86.868
2019-09-17	2019-09-18	38	28.48	30	34.33	72.3392	76.2	87.1982
2019-09-18	2019-09-19	38	29.84	31.32	34.46	75.7936	79.5528	87.5284
2019-09-19	2019-09-20	38	37	35.96	34.58	93.98	91.3384	87.8332
2019-09-20	2019-09-21	38	37.92	36.76	34.71	96.3168	93.3704	88.1634
2019-09-21	2019-09-22	38	37.92	36.76	34.84	96.3168	93.3704	88.4936
2019-09-22	2019-09-23	39	37.96	39.12	34.96	96.4184	99.3648	88.7984
2019-09-23	2019-09-24	39	38.44	39.32	35.09	97.6376	99.8728	89.1286
2019-09-24	2019-09-25	39	38.44	39.32	35.22	97.6376	99.8728	89.4588
2019-09-25	2019-09-26	39	38.44	39.32	35.35	97.6376	99.8728	89.789
2019-09-26	2019-09-27	39	38.44	39.32	35.48	97.6376	99.8728	90.1192
2019-09-27	2019-09-28	39	38.68	39.44	35.61	98.2472	100.178	90.4494
2019-09-28	2019-09-29	39	38.68	39.44	35.74	98.2472	100.178	90.7796
